# Supplementary material for: A Theranostic Small-Molecule Prodrug Conjugate for Neuroendocrine Prostate Cancer
Source: Pharmaceutics. 2023 Feb 1;15(2):481. doi: 10.3390/pharmaceutics15020481 (PMC9967013; doi:10.3390/pharmaceutics15020481)
Supplement: Supplementary file 1 [file pharmaceutics-15-00481-s001.zip]

Archive with 1 entries (1 files):
- pharmaceutics-2168735-supplementary.pdf
